# Supplementary material for: Model certainty in cellular network-driven processes with missing data
Source: PLoS Comput Biol. 2023 Apr 26;19(4):e1011004. doi: 10.1371/journal.pcbi.1011004 (PMC10166548; doi:10.1371/journal.pcbi.1011004)
Supplement: S1 Data — The Gelman-Rubin convergence statistics for the aEARM parameters for each calibration scenario were tabulated. This table can be loaded from https://doi.org/10.5281/zenodo.7007655. (XLSX) [file pcbi.1011004.s002.xlsx]

## Sheet: Sheet1
Model Parameter	Fluorescence Data GR Values	Ordinal Data (1500s intervals) GR Values	Ordinal Data (300s intervals) GR Values	Ordinal Data (180s intervals) GR Values	Ordinal Data (60s intervals) GR Values	Ordinal Data Uniform Priors for Measurement Model	Ordinal Data Cauchy (s=0.05) priors for Measurement Model	Ordinal Data Cauchy (s=0.005) priors for Measurement Model	Ordinal Data ad hoc measurement model (case 1)	Ordinal Data ad hoc measurement model (case 2)	Cell Death Dataset	Cell Death and IC-DISC Data	IC-DISC Ordinal Data
kf0	1.08515	1.00416	1.12613	1.09228	1.19455	1.07737	1.03192	1.13286	1.07183	1.00001	1.14708	1.19351	1.02589
kr0	1.0022	1.00731	1.01094	1.01356	1.00078	1.00259	1.01752	1.00351	1.00264	1.00019	1.04455	1.00839	1.01442
kc0	1.03227	1.01661	1.04885	1.21873	1.19974	1.03789	1.04074	1.06318	1.11656	1.00471	1.02531	1.01875	1.16821
kf1	1.05261	1.00787	1.04161	1.08038	1.09315	1.07576	1.01381	1.00177	1.15953	1.11456	1.04069	1.02819	1.09296
kr1	1.00505	1.08371	1.01498	1.01529	1.00105	1.06738	1.00713	1.00814	1.00063	1.05	1.01297	1.00764	1.0012
kc1	1.02258	1.01804	1.03766	1.01258	1.0224	1.10226	1.04114	1.01001	1.07289	1.16412	1.05514	1.03311	1.02026
kf2	1.01306	1.00139	1.01796	1.02565	1.00384	1.00069	1.00418	1.00363	1.00183	1.19553	1.08391	1.01993	1.02898
kr2	1.00305	1.00047	1.0046	1.00374	1.00119	1.00115	1.00432	1.00103	1.00409	1.11353	1.00987	1.00676	1.00022
kc2	1.00394	1.00892	1.0067	1.00599	1.00285	1.00031	1.01748	1.00041	1.00344	1.18998	1.07841	1.0047	1.01318
kf3	1.00237	1.12748	1.10332	1.0183	1.05591	1.03229	1.00807	1.03241	1.00682	1.1723	1.02637	1.10213	1.02755
kr3	1.00518	1.01159	1.03838	1.00075	1.00112	1.00378	1.00539	1.00497	1.00014	1.00006	1.01667	1.0036	1.00252
kc3	1.00209	1.02738	1.01072	1.02153	1.01906	1.08034	1.00231	1.01343	1.04109	1.06431	1.10734	1.00914	1.04133
kf4	1.03636	1.02288	1.01292	1.00282	1.00822	1.01376	1.06894	1.00779	1.00444	1.33858	1.04448	1.00967	1.03902
kr4	1.00974	1.03539	1.01107	1.00079	1.01295	1.00202	1.00359	1.00104	1.00268	1.01518	1.02786	1.00934	1.00301
kc4	1.07075	1.0906	1.0257	1.02105	1.19698	1.04893	1.03878	1.01618	1.14963	1.14393	1.18044	1.0974	1.06398
kf5	1.0604	1.00452	1.05109	1.11968	1.00707	1.04064	1.02224	1.0245	1.08464	1.0279	1.02993	1.07472	1.02894
kr5	1.1116	1.03017	1.01994	1.02852	1.00462	1.03929	1.01616	1.00351	1.01703	1.0115	1.01971	1.06653	1.00833
kc5	1.06253	1.00534	1.1984	1.07533	1.01683	1.02879	1.01422	1.00302	1.00305	1.02426	1.02241	1.1451	1.0257
kf6	1.16079	1.00726	1.03689	1.0535	1.01505	1.03375	1.0557	1.016	1.11695	1.0107	1.0438	1.21821	1.04847
kr6	1.0192	1.01311	1.00727	1.00341	1.00528	1.01708	1.01822	1.01684	1.00721	1.00315	1.04664	1.04754	1.02688
kc6	1.12806	1.03022	1.0588	1.02009	1.01471	1.02665	1.02119	1.08813	1.10725	1.07231	1.05458	1.0725	1.0129
kf7	1.1979	1.00103	1.05011	1.00398	1.06632	1.04783	1.05077	1.00623	1.05194	1.02347	1.03792	1.68576	1.03772
kr7	1.01552	1.00364	1.01583	1.00485	1.00983	1.00493	1.01693	1.00061	1.00192	1.00213	1.14743	1.06138	1.00095
kc7	1.04974	1.02435	1.05181	1.05114	1.02669	1.06241	1.0112	1.1325	1.01155	1.03647	1.06482	1.1228	1.05221
kf8	1.09113	1.0193	1.0592	1.00182	1.00885	1.00887	1.01009	1.00351	1.0245	1.01555	1.09095	1.02802	1.01267
kr8	1.00131	1.00506	1.01065	1.00308	1.0027	1.0011	1.00244	1.00229	1.00134	1.00673	1.02193	1.03221	1.00532
kc8	1.05074	1.08118	1.02354	1.03649	1.05647	1.00634	1.13854	1.10138	1.16183	1.27993	1.02636	1.29731	1.02215
kc9	1.0063	1.02264	1.01205	1.00025	1.00279	1.00051	1.01064	1.00242	1.00187	1.43563	1.0189	1.00163	1.02509
kf10	1.00378										1.00842	1.00323	1.00776
kr10	1.00237										1.03444	1.00357	1.00426
kc10	1.00127										1.01986	1.00299	1.00646
kf11	1.00073										1.04565	1.01161	1.00316
kr11	1.00006										1.00484	1.01012	1.01327
kc11	1.01171										1.01363	1.01006	1.00465
tBID_blot_c		1.03099	1.04456	1.00332	1.02397	1.06176	1.03162	1.00405
tBID_blot_t1		1.00578	1.04114	1.00534	1.02256	1.05878	1.01005	1.02304
tBID_blot_t2		1.00475	1.02763	1.06528	1.01778	1.19212	1.13116	1.03286
tBID_blot_t3		1.18646	1.01564	1.01364	1.01897	1.18991	1.07396	1.17343
tBID_blot_t4		1.03068	1.03781	1.05682	1.04328	1.01936	1.18526	1.05742
cPARP_blot_c		1.02385	1.01364	1.01366	1.03106	1.13717	1.09935	1.11144
cPARP_blot_t1		1.11064	1.12178	1.01185	1.0232	1.1565	1.10663	1.09566
cPARP_blot_t2		1.09517	1.04148	1.02777	1.02699	1.02989	1.12491	1.10627
cPARP_blot_t3		1.06658	1.07456	1.01901	1.04132	1.08079	1.16169	1.15044
population term											1.01068	1.01208
slope											1.03871	1.01064
intercept											1.04781	1.03855
unrelated signal coef											1.04446	1.00198
max tBID rate											1.00457	1.17126
time at max tBID rate											1.01854	1.0161
IC_DISC_blot_c												1.03401	1.03795
IC_DISC_blot_t1												1.04263	1.03465
IC_DISC_blot_t2												1.09423	1.11568
IC_DISC_blot_t3												1.02608	1.02699
